# Supplementary material for: Anthocyanin-Rich Extracts from Bilberries and Blackcurrants in Human Health: A Narrative Review of Their Anti-Inflammatory and Antioxidant Effects
Source: J Clin Med. 2026 Mar 9;15(5):2083. doi: 10.3390/jcm15052083 (PMC12985782; doi:10.3390/jcm15052083)
Supplement: Supplementary file 1 [file jcm-15-02083-s001.zip]

Archive with 1 entries (1 files):
- jcm-4136289-supplementary.pdf
